# Supplementary material for: Low-dimensional approximation searching strategy for transfer entropy from non-uniform embedding
Source: PLoS One. 2018 Mar 16;13(3):e0194382. doi: 10.1371/journal.pone.0194382 (PMC5856354; doi:10.1371/journal.pone.0194382)
Supplement: S1 File — (ZIP) [file pone.0194382.s001.zip]

Archive with 12 entries (10 files):
- NN/
- NN/nearNeiConditionalMutualInformation_for_LA1.m
- NN/nearNeiConditionalMutualInformation_for_LA2.m
- NN/nearNeiFirstTermCondEnt_new.m
- Description.txt
- BIN/
- BIN/conditionalEntropy2.m
- BIN/conditionalEntropy_for_LA1.m
- BIN/conditionalEntropy_for_LA2.m
- BIN/evaluateMuEntropy.m
- BIN/evaluateNonUniformEntropy_for_LA1.m
- BIN/evaluateNonUniformEntropy_for_LA2.m
