# Supplementary material for: Low-dimensional approximation searching strategy for transfer entropy from non-uniform embedding
Source: PLoS One. 2018 Mar 16;13(3):e0194382. doi: 10.1371/journal.pone.0194382 (PMC5856354; doi:10.1371/journal.pone.0194382)
Supplement: S1 File — (ZIP) [file pone.0194382.s001.zip › Description.txt]

Description:

This function is implemented with MuTE (http://mutetoolbox.guru/) and TSTool toolbox (http://www.physik3.gwdg.de/tstool/), to use the nearest-neighbour estimator, the original m-file nearNeiFirstTermCondEnt.m in /MuTE/nnnue should be substituted by the /NN/nearNeiFirstTermCondEnt_new, and call the respective function by /MuTE/commonFunctions/parametersAndMethods.m. 

Corresponding functions of the LA method for binning estimators need not to be changed in the same manner. The scripts in /BIN can be directly put into the MuTE directory, and called the functions conditionalEntropy_for_LA1(2) by the parametersAndMethods.
