# Supplementary material for: Low-dimensional approximation searching strategy for transfer entropy from non-uniform embedding
Source: PLoS One. 2018 Mar 16;13(3):e0194382. doi: 10.1371/journal.pone.0194382 (PMC5856354; doi:10.1371/journal.pone.0194382)
Supplement: S1 File — (ZIP) [file pone.0194382.s001.zip › BIN/conditionalEntropy_for_LA1.m]

function [mutualInfo,mutualInfoMtx] = conditionalEntropy_for_LA1(dataPreprocessed,idTargets,idConditionalTerm)


%% Building the delay matrix
mutualInfoMtx                           = buildingEntropyMtx(dataPreprocessed,idTargets,idConditionalTerm);

%% Evaluating the low-dimensional approximation of conditional mutual information for ranking candidate vectors
if size(mutualInfoMtx{1,1},1)>2
    y=mutualInfoMtx{1,1}(1,:);
    V=mutualInfoMtx{1,1}(2:end-1,:);
    x=mutualInfoMtx{1,1}(end,:);
    
    Ixy=evaluateMuEntropy(x,y);
    Ixv=zeros(1,size(V,1));
    Ixvy=zeros(1,size(V,1));
    
    for ii=1:size(V,1)
        Ixv(1,ii)=evaluateMuEntropy(x,V(ii,:));
        Ixvy(1,ii)=conditionalEntropy2([x;y])-conditionalEntropy2([x;V(ii,:);y]);%I(X;V|Y) = H(X|Y) - H(X|V;Y);
    end
    mutualInfo = Ixy - 2*mean(Ixv) + 2*mean(Ixvy);
else
    mutualInfo = evaluateMuEntropy(mutualInfoMtx{1,1}(1,:),mutualInfoMtx{1,1}(2,:));
end

return;
