# Supplementary material for: Low-dimensional approximation searching strategy for transfer entropy from non-uniform embedding
Source: PLoS One. 2018 Mar 16;13(3):e0194382. doi: 10.1371/journal.pone.0194382 (PMC5856354; doi:10.1371/journal.pone.0194382)
Supplement: S1 File — (ZIP) [file pone.0194382.s001.zip › BIN/evaluateMuEntropy.m]

function [entropy] = evaluateMuEntropy(X,Y)
entropy = evaluateEntropy(X)+evaluateEntropy(Y)-evaluateEntropy([X;Y]);
return;
